# Supplementary material for: Risk of New-Onset Diabetes Mellitus as a Post-COVID-19 Condition and Possible Mechanisms: A Scoping Review
Source: J Clin Med. 2023 Feb 1;12(3):1159. doi: 10.3390/jcm12031159 (PMC9917823; doi:10.3390/jcm12031159)
Supplement: Supplementary file 1 [file jcm-12-01159-s001.zip]

Archive with 1 entries (1 files):
- jcm-2126046-supplementary.pdf
